# Supplementary material for: Decreased Serum Stromal Cell-Derived Factor-1 in Patients with Familial Hypercholesterolemia and Its Strong Correlation with Lipoprotein Subfractions
Source: Int J Mol Sci. 2023 Oct 18;24(20):15308. doi: 10.3390/ijms242015308 (PMC10607113; doi:10.3390/ijms242015308)
Supplement: Supplementary file 1 [file ijms-24-15308-s001.zip]

Archive with 1 entries (1 files):
- ijms-2620629-supplementary.pdf
